# Supplementary material for: Digital mental health in China: a systematic review
Source: Psychol Med. 2021 Sep 28;51(15):2552–70. doi: 10.1017/S0033291721003731 (PMC8579156; doi:10.1017/S0033291721003731)
Supplement: Supplementary file 1 [file S0033291721003731sup.zip]

Archive with 2 entries (2 files):
- S0033291721003731sup001.docx
- S0033291721003731sup002.docx
